# Supplementary material for: Impact of Negative Feedbacks on De Novo Pyrimidines Biosynthesis in Escherichia coli
Source: Int J Mol Sci. 2023 Mar 2;24(5):4806. doi: 10.3390/ijms24054806 (PMC10003070; doi:10.3390/ijms24054806)
Supplement: Supplementary file 1 [file ijms-24-04806-s001.zip]

Archive with 7 entries (7 files):
- SF1_Bennet_Ishi_0.1_difference_parameters.pdf
- SF2_Original_model_manual fitted_3Hills_p35_3d.pdf
- SF3_Original_oscillation model_manual fitted_3Hills_p35_3d.pdf
- SF4_Optimized model_Deep_3Hills_p35_3d.pdf
- SF5_Sensitivity_model_BioUML.xlsx
- SFs_legends_Akberdin_etal_2023.pdf
- SupplTexts_Akberdin_etal_2023.pdf
