# Supplementary material for: Impact of Negative Feedbacks on De Novo Pyrimidines Biosynthesis in Escherichia coli
Source: Int J Mol Sci. 2023 Mar 2;24(5):4806. doi: 10.3390/ijms24054806 (PMC10003070; doi:10.3390/ijms24054806)
Supplement: Supplementary file 1 [file ijms-24-04806-s001.zip › SF5_Sensitivity_model_BioUML.xlsx]

## Sheet: Sensitivity_model_BioUML
ID	K_UTP_72	K_4f	K_UTP_71	K_5_prpp	d_UTP_2	k_IMP_1	h_UTP_7	h_UTP_9	h_UDP_1	K_4r	K_m_CAP_2	d_ATP_2	h_UTP_1	K_23	K_22	K_UMP_1	K_CTP_2	$cytoplasma.BC	K_m_OMP_6	h_UMP_1	K_m_OROA4	IMP	K_10	d_CTP_2	K_11	K_ATP_2	K_m_UMP_7	K_1	K_3	h_CAP	K_2	K_5	K_4	K_m_OROA_5	K_7	K_UDP_1	K_6	$cytoplasma.ATP	K_9	K_8	$cytoplasma.Gln	K_m_UTP_9	K_IMP_1	K_m_UDP_8	K_CTP_9	K_m_DOROA4	K_OROA4	K_UTP_1	w_2
$cytoplasma.UMP	0	0	-0.730378	-1.0049e-09	-1.20588e-10	0.0544302	1.74468	-0.000151766	6.8142e-05	0	6.02939e-11	-4.55554e-10	-0.28225	-3.57968e-06	-0.00074644	0.982625	0	0	8.03919e-13	-2.9782	0	0.726501	-0.566292	0	-2.38645e-06	-4.55554e-11	0.0173746	0.882051	0	-5.89541e-10	0	-5.22547e-10	-3.29071e-09	0	-0.305309	1.37615e-05	-1.9562e-10	-1.28627e-09	-0.00836719	0.000768542	0	4.48751e-05	0.0544302	-0.000760203	-5.978e-06	-1.15764e-11	0	0.161935	4.0196e-10
$cytoplasma.DHO	0	-1.01176	0.69826	0.101298	1.30122e-10	0.000920103	-1.66795	0.000187157	1.15172e-06	0.0950342	0	0	-0.00477124	4.41441e-06	0.000920524	0.0166102	1.73496e-11	0	8.67478e-13	-0.0503445	-0.101228	0.0122809	0.700437	9.54226e-11	2.94294e-06	4.91571e-11	-0.0166106	0.0149094	5.07475e-11	3.18075e-10	4.48197e-11	-0.101329	0.916727	0.101298	0.291883	2.34939e-07	1.05543e-10	0	0.0103235	-0.000930387	0	-5.53394e-05	0.000920103	0.000920292	7.37197e-06	1	-6.02687e-05	0.00273739	0
$cytoplasma.ORO	0	-2.49356e-10	0.686086	1	0	0.000904061	-1.63887	0.000183894	1.13169e-06	0	0	0	-0.00468805	4.33744e-06	0.000904475	0.0163206	-1.17806e-11	0	-2.35612e-12	-0.0494667	1.96344e-12	0.0120668	0.688183	4.31956e-11	2.89163e-06	-6.67568e-11	-0.016321	0.0146494	0	4.31956e-10	-6.08665e-11	-1.00031	0	1	0.286794	2.29043e-07	1.43331e-10	-1.8849e-09	0.0101434	-0.000914166	0	-5.43745e-05	0.000904061	0.000904247	7.24347e-06	-5.6547e-12	0	0.00268966	0
$cytoplasma.UDP	0	2.13485e-10	0.693395	1.26074e-09	1.51288e-10	0.000913693	-1.65633	0.000185853	1.14398e-06	3.78221e-11	-7.56442e-11	5.71534e-10	-0.004738	4.38366e-06	-0.00039429	0.0164945	0	0	-1.00859e-12	-0.0499937	0	0.0121954	0.695541	-3.69816e-11	2.92244e-06	0	-0.0164948	0.0148055	-5.90025e-11	0	0	0	2.06425e-09	-5.04295e-12	0.28985	2.32416e-07	1.22712e-10	0	0.0102516	-1.01057	0	-5.49539e-05	0.000913693	0.999605	7.3206e-06	9.68246e-12	2.25252e-12	0.00271832	-5.04295e-10
$cytoplasma.CAASP	0	1.50544e-10	0.688221	0	2.13369e-10	0.000906874	-1.64397	0.000184466	1.13562e-06	5.33422e-11	1.06684e-10	4.0303e-10	-0.00470264	4.35094e-06	0.000907289	0.0163714	0	0	0	-0.0496206	-1.18538e-12	0.0121044	0.690332	0	2.90063e-06	-4.0303e-11	-0.0163717	0.014695	-1.00342	2.60784e-10	0	4.62299e-10	0	3.55615e-12	0.287687	2.31822e-07	2.59599e-10	1.13797e-09	0.010175	-0.00091701	0	-5.45437e-05	0.000906874	0.000907061	7.266e-06	0	0	0.00269803	3.55615e-10
$cytoplasma.CAP	0	0	0.40741	0	-0.0235491	0.000536847	-0.973192	0.00200116	6.71872e-07	0	1	-0.426773	-0.00278385	-0.0636974	0.000357629	0.00969145	-0.106438	0	8.32452e-13	-0.0293742	-1.38742e-12	0.0071655	0.27184	-0.000565562	-0.0424649	0.146738	-0.00969167	0.0086991	4.86984e-11	2.89011	-0.455332	0	1.70375e-09	-4.16226e-12	0.170304	1.38655e-07	-1.01282e-10	-0.146738	0.109985	-0.000361415	0	-0.000591714	0.000536847	0.000357495	7.88244e-05	0	0	0.00159717	0.10127
$cytoplasma.OMP	0	0	0.687001	1.29032e-09	0	0.000905267	-1.64106	0.000184139	1.13301e-06	0	0	0	-0.00469431	4.34323e-06	0.000905682	0.0163424	1.03226e-11	0	1	-0.0495327	0	0.0120829	0.689105	3.78495e-11	2.89549e-06	0	-0.0163427	0.014669	-6.03871e-11	0	0	-6.70968e-10	2.11269e-09	-5.16129e-12	0.287177	2.31465e-07	-1.00164	0	0.010157	-0.000915385	0	-5.44471e-05	0.000905267	0.000905453	7.2531e-06	4.95484e-12	0	0.00269325	5.16129e-10
$cytoplasma.CTP	0	2.53986e-10	0.00372814	1.19993e-08	-1.61991e-09	4.91226e-06	-0.00890554	0.0181174	5.87968e-09	0	2.69985e-10	1.35993e-09	-2.54736e-05	-0.598376	-2.11996e-06	8.86849e-05	4.79974e-11	0	1.31993e-11	-0.000268804	5.99967e-12	6.55714e-05	-0.00161252	6.42365e-09	-0.398917	3.39982e-10	-8.8687e-05	7.9604e-05	4.91373e-10	1.31993e-09	4.33976e-10	3.11983e-09	1.22793e-08	-1.19993e-11	0.00155842	1.19713e-08	-1.02194e-09	1.9199e-09	0.99922	2.14497e-06	0	-0.00535704	4.91226e-06	-2.10849e-06	0.000713631	5.75969e-12	1.60791e-11	1.46147e-05	5.99967e-09
$cytoplasma.UTP	0	0	0.695918	0	0	0.000917018	-1.66236	-8.04571e-05	1.148e-06	0	6.79057e-11	5.13065e-10	-0.00475524	-1.89772e-06	-0.000395725	0.0165545	0	0	-9.0541e-13	-0.0501756	1.50902e-12	0.0122398	-0.300374	3.31984e-11	-1.26515e-06	0	-0.0165549	0.0148594	0	0	0	0	1.85307e-09	0	0.290905	2.31552e-07	0	0	-0.00443616	0.000400301	0	2.379e-05	0.000917018	-0.000395958	-3.16915e-06	4.34597e-12	0	0.00272821	0
[truncated: 4 more columns]
